# Supplementary material for: Transcriptional profiling of the murine cutaneous response during initial and subsequent infestations with Ixodes scapularis nymphs
Source: Parasit Vectors. 2012 Feb 6;5:26. doi: 10.1186/1756-3305-5-26 (PMC3293053; doi:10.1186/1756-3305-5-26)
Supplement: Additional file 3 — Gene groups used to allow comparisons between time points. All 233 genes measured in this study were grouped based on characteristics of the encoded protein. These groups were used to allow comparisons between time points throughout our study. [file 1756-3305-5-26-S3.XLS]

## Sheet: Sheet1
Cytokines:	Cytokine receptors	Chemokines:	pattern recognition	Cytokine Signaling Pathway Molecules					T-cell molecules					Apoptosis/DNA repair			CellAdhesionMolecules:				ExtracellularMatrixProteins(ECM):						Cell cycle control (WNT, HH, Mitogenic pathway)			growth factors	StressPathway:	Metabolism/insulin related genes	RetinoicAcidPathway:
Csf2	Il12rb1	Ccl1	Clec7a	JAK/STAT	Adaptor molecules	SOCS	Modulators of inflammation	NFκBPathway:	T-Cell	Th1	Th17	Th2	Treg	ANTI-APOPTOTIC	PRO-APOPTOTIC	DNA REPAIR	SELECTINS	INTEGRINS	CADHERINS	Integrin binding	BM and ECM structural molecules	ECMProteases:	ECMProteaseInhibitors:	Matricellular proteins	Neuronal cell adhesion molecules	ECM interacting	MitogenicPathway:	WntPathway:	HedgehogPathway:	Vegfa	Hsf1	Cebpb	En1
Csf3	Il12rb2	Ccl2	Tlr4	Jak1	Myd88	Socs1	Yy1	Ikbkb	Cd2	Ifng	Il17a	Il4	Foxp3	Bcl2l1	Bax	Gadd45a	Sele	Itga2	Cdh1	Col3a1	Col1a1	Adamts1	Col4a3	Spock1	Ncam1	CD34	Egr1	Birc5	Bmp2	Fgf4	Hspb1	Fasn	Hoxa1
Ifng	Il17rb	Ccl20		Jak2	Tirap	Socs3	Cacybp	Nfkbia	Cd247	Il12rb2	Il17c	Stat6	Tgfb1	Birc1a	Ei24	Brca1	Sell	Itga3	Cdh2	Col4a3	Col2a1	Adamts2	Timp1	Tnc	Ncam2	Tgfbi	Fos	Ccnd1	Bmp4	Igfbp3	Trp53	Gys1	Rbp1
Il10	Il17rc	Ccl22		Stat3	Traf6		Cebpb	Tank	Cd28	Tbx21	Il17d	Gata3	Il10	Birc2	Igfbp3	Trp53	Selp	Itga4	Cdh3	Ctgf	Col3a1	Adamts5	Timp2	Thbs1	Cntn1	Vtn	Jun	Cdh1	En1	Igfbp4	Mdm2	Hk2
Il12b	Il17rd	Ccl7		Stat4	Syk		Edg1	Nos2	Cd3d	Stat4	Il17f	Il5		Birc3	Fasl	Tert		Itga5	Cdh4	Icam1	Col4a1	Adamts8	Timp3	Thbs2	Syt1	Cd44	Nab2	Fgf4	Foxa2	Csf2		Lep
Il13	Il17re	Cx3cl1		Stat5a	Irf1		Ptgs2	Tnf	Cd3e	Il12b	Il17rb	Il13		Birc5	Fas	Yy1		Itgae	Ctnna1	Itga2	Col4a2	Mmp10		Thbs3		Pecam1	Cdkn1a	Jun	Hhip	Ctgf		Nrip1
Il15	Il23r	Cxcl1		Stat6			Entpd1	Nfkb1	Cd3g	Il2	Il17rc	Tcf7		Mdm2				Itgal	Ctnna2	Itga3	Col4a3	Mmp11		Spp1		Vcan	Cdkn1b	Lef1	Ptch1	Csf3		Odc1
Il17a	Il6ra	Cxcl12					Hc		Cd4		Il17rd	Il25		Bcl2				Itgam	Ctnnb1	Itga5	Col5a1	Mmp12		Sparc		Sgce	Cdkn2a	Myc	Wnt1			Pparg
Il17c	Il7r	Cxcl2					Isg20		Cd5		Il17re							Itgav		Itgb1	Col6a1	Mmp13		Ctgf		Ecm1	Cdkn2b	Tcf7	Wnt2			Cyp19a1
Il17d	Il2ra	Cxcl5					Cd40lg		Cd8a		Il1b							Itgax		Itgb3	Entpd1	Mmp14		Postn		Emilin1	Atf2	Vegfa				Greb1
Il17f		Cxcl9							Foxp3		Il21							Itgb1		Lamb2	Fn1	Mmp15				Fbln1	Cdk2	Wisp1				Tfrc
Il18									Gata3		Il22							Itgb2		Mmp14	Hapln1	Mmp1a						Pmepa1
Il1a									Icos		Il23a							Itgb3		syk	Itgb4	Mmp2						Ctnnb1
Il1b									Ifng		Il23r							Itgb4		Thbs1	Lama1	Mmp3
Il2									Il10		Il6									Timp2	Lama2	Mmp7
Il21									Il12b		Il6ra									Vcam1	Lama3	Mmp8
Il22									Il12rb1		Rorc									Vtn	Lamb2	Mmp9
Il23a									Il12rb2		Stat3										Lamb3
Il25									Il13		Tgfb1										Lamc1
Il27									Il17a		Traf6										Sparc
Il3									Il17c												Timp1
Il4									Il17d												Timp2
Il5									Il17f												Timp3
Il6									Il17rb
Lta									Il17rc
Tgfb1									Il17rd
Tnf									Il17re
									Il18
									Il1b
									Il2
									Il21
									Il22
									Il23a
									Il23r
									Il25
									Il27
									Il4
									Il4ra
									Il5
									Il6
									Il6ra
									Nfatc2
									Rorc
									Stat3
									Stat4
									Stat5a
									Stat6
									Tbx21
									Tcf7
									Tgfb1
									Traf6
